# Supplementary material for: The Importance of Nutritional Aspects in the Assessment of Inflammation and Intestinal Barrier in Patients with Inflammatory Bowel Disease
Source: Nutrients. 2022 Nov 2;14(21):4622. doi: 10.3390/nu14214622 (PMC9658856; doi:10.3390/nu14214622)
Supplement: Supplementary file 1 [file nutrients-14-04622-s001.zip]

Archive with 1 entries (1 files):
- nutrients-1967865-supplementary.pdf
